# Supplementary material for: Tyrosine Is a Booster of Leucine-Induced Muscle Anabolic Response
Source: Nutrients. 2023 Dec 26;16(1):84. doi: 10.3390/nu16010084 (PMC10780460; doi:10.3390/nu16010084)
Supplement: Supplementary file 1 [file nutrients-16-00084-s001.zip]

Archive with 1 entries (1 files):
- nutrients-2749459-supplementary materials.pdf
